# Supplementary material for: Potential Therapeutic and Prognostic Values of LSM Family Genes in Breast Cancer
Source: Cancers (Basel). 2021 Sep 29;13(19):4902. doi: 10.3390/cancers13194902 (PMC8508234; doi:10.3390/cancers13194902)
Supplement: Supplementary file 1 [file cancers-13-04902-s001.zip]

Archive with 1 entries (1 files):
- cancers-1343149-supplementary.pdf
